# Supplementary material for: Motivational Barriers and Facilitators for Older Adults’ Engagement in Exercise during Depressive Episodes: A Network Meta-Analysis of Randomized Controlled Trials
Source: Healthcare (Basel). 2024 Jul 28;12(15):1498. doi: 10.3390/healthcare12151498 (PMC11311502; doi:10.3390/healthcare12151498)
Supplement: Supplementary file 1 [file healthcare-12-01498-s001.zip]

Archive with 1 entries (1 files):
- healthcare-3100509-supplementary.pdf
